# Supplementary material for: Direct Evidence on Effect of Oxygen Dissolution on Thermal and Electrical Conductivity of AlN Ceramics Using Al Solid-State NMR Analysis
Source: Materials (Basel). 2022 Nov 16;15(22):8125. doi: 10.3390/ma15228125 (PMC9695506; doi:10.3390/ma15228125)
Supplement: Supplementary file 1 [file materials-15-08125-s001.zip]

Archive with 1 entries (1 files):
- materials-2004869-supplementary.pdf
